# Supplementary material for: Can Chemotherapy Negatively Affect the Specific Antibody Response toward Core Vaccines in Canine Cancer Patients?
Source: Vet Sci. 2023 Apr 20;10(4):303. doi: 10.3390/vetsci10040303 (PMC10143758; doi:10.3390/vetsci10040303)
Supplement: Supplementary file 1 [file vetsci-10-00303-s001.zip]

Archive with 1 entries (1 files):
- vetsci-2325399-supplementary.pdf
